# Supplementary material for: A predictive signature based on enhancer RNA associates with immune infiltration and aids treatment decision in clear cell renal cell carcinoma
Source: Front Oncol. 2022 Oct 12;12:964838. doi: 10.3389/fonc.2022.964838 (PMC9597358; doi:10.3389/fonc.2022.964838)
Supplement: Supplementary file 3 [file Table_2.xlsx]

## Sheet: Table S2
eRNA	Target	cor	corPval
HAGLR	HOXD1	0.864287	1.07e-159
NR2F1-AS1	NR2F1	0.840023	0
EMX2OS	EMX2	0.817138	0
AFG3L1P	MC1R	0.780485	0
FZD10-AS1	FZD10	0.764906	6.29e-103
H1FX-AS1	RPL32P3	0.740889	0
LINC00158	MIR155HG	0.739073	1.19e-92
HAS2-AS1	HAS2	0.733431	1.44e-90
LINC00671	G6PC	0.706312	2.99e-81
MATN1-AS1	MATN1	0.703326	0
HOTAIR	HOXC11	0.697113	2.5e-78
CYP1B1-AS1	CYP1B1	0.66982	0
CRNDE	IRX5	0.669472	0
ZFHX4-AS1	ZFHX4	0.668511	6.5e-70
STX4	PRSS53	0.658203	0
TPT1-AS1	SNORA31	0.651122	3.06e-65
WDFY3-AS2	WDFY3	0.645138	0
LINC00937	POU5F1P3	0.637132	1.06e-61
HAGLR	HOXD3	0.627944	0
STX4	FBXL19	0.619651	0
MEG8	MEG3	0.612962	5.39e-56
STX4	HSD3B7	0.607674	0
CDKN2B-AS1	CDKN2A	0.597524	1.33e-52
AP001471.1	COL6A2	0.596458	2.25e-52
KCNK15-AS1	WISP2	0.590573	3.91e-51
IFNG-AS1	IFNG	0.583529	1.11e-49
LINC01179	TLL1	0.568081	1.28e-46
C20orf203	DNMT3B	0.555207	3.47e-44
GATM	SPATA5L1	0.552252	0
AP001471.1	COL6A1	0.54769	8.16e-43
FAAHP1	FAAH	0.547162	1.02e-42
LINC01522	SULF2	0.53909	2.75e-41
STX4	ORAI3	0.531562	0
AC003092.1	TFPI2	0.530249	9.21e-40
GNG12-AS1	GNG12	0.518261	0
HAGLR	HOXD8	0.515447	0
AP5B1	PCNXL3	0.513447	0
MEG9	MEG8	0.511539	1.11e-36
LINC00601	ADAM12	0.511469	1.14e-36
WT1-AS	WT1	0.507768	4.42e-36
AC004448.2	RNF112	0.501603	4.06e-35
LINC00205	POFUT2	0.495592	0
MIATNB	MIAT	0.48386	0
HOTAIR	HOXC6	0.4769	1.88e-31
LINC01270	CEBPB	0.456121	0
STEAP1B	IL6	0.451845	5.01e-28
LINC00964	MTSS1	0.450822	6.82e-28
PROX1-AS1	PROX1	0.449597	9.85e-28
LINC00271	PDE7B	0.448607	0
C5orf66	PITX1	0.420505	4.01e-24
LINC01411	MSX2	0.413568	2.59e-23
HOTAIR	HOXC13	0.410938	5.19e-23
AFG3L1P	FANCA	0.40875	0
LINC01260	ADA	0.406799	1.53e-22
AFG3L1P	SPIRE2	0.405289	0
LINC01134	TP73	0.39891	1.16e-21
TCL6	GLRX5	0.394979	3.11e-21
LINC01271	CEBPB	0.393203	4.84e-21
LINC01398	FAAH	0.384687	3.88e-20
FGGY	CYP2J2	0.384115	0
AP001476.2	COL6A1	0.381049	9.27e-20
PTGDS	CLIC3	0.378806	1.58e-19
LILRP2	LILRB1	0.363841	4.94e-18
BLCAP	SRC	0.353321	4.55e-17
LINC01010	SGK1	0.352396	6.09e-17
LINC00665	ZFP82	0.348686	1.47e-16
TMEM184A	MICALL2	0.347555	1.92e-16
LINC00964	ZNF572	0.338231	1.19e-15
SSPO	KRBA1	0.333816	3.87e-15
LINC01270	TMEM189	0.333815	3.87e-15
LINC01429	SALL4	0.33293	3.48e-15
DCP1A	CACNA1D	0.331471	6.24e-15
STX4	VKORC1	0.330515	7.57e-15
NBPF1	CROCCP2	0.329354	9.55e-15
CROCCP2	NBPF1	0.329354	9.55e-15
AP001476.2	COL6A2	0.326023	1.37e-14
LINC01111	ZFHX4	0.322748	2.59e-14
RASSF8-AS1	RASSF8	0.31899	7.15e-14
LINC00671	AOC2	0.315703	1.32e-13
AFG3L1P	GAS8	0.313955	1.83e-13
LINC01121	SIX2	0.309203	3.32e-13
LINC01389	TAL1	0.30638	5.56e-13
MAFA-AS1	RHPN1	0.304473	7.85e-13
CYP4A22-AS1	STIL	0.304473	7.85e-13
FAM225A	PRPF4	-0.317428	7.16e-14
