# Supplementary material for: A predictive signature based on enhancer RNA associates with immune infiltration and aids treatment decision in clear cell renal cell carcinoma
Source: Front Oncol. 2022 Oct 12;12:964838. doi: 10.3389/fonc.2022.964838 (PMC9597358; doi:10.3389/fonc.2022.964838)
Supplement: Supplementary file 4 [file Table_3.xlsx]

## Sheet: TCGA
id	riskscore	ri
TCGA-3Z-A93Z	-0.200848	highrisk
TCGA-6D-AA2E	0.10077	highrisk
TCGA-A3-3306	-0.876455	lowrisk
TCGA-A3-3307	-0.637229	lowrisk
TCGA-A3-3308	0.0713287	highrisk
TCGA-A3-3311	-0.71637	lowrisk
TCGA-A3-3313	0.015065	highrisk
TCGA-A3-3316	0.0789728	highrisk
TCGA-A3-3317	0.0921989	highrisk
TCGA-A3-3319	1.21191	highrisk
TCGA-A3-3320	-0.908983	lowrisk
TCGA-A3-3322	-0.765468	lowrisk
TCGA-A3-3323	-0.278849	highrisk
TCGA-A3-3324	-0.377774	highrisk
TCGA-A3-3325	-0.525289	lowrisk
TCGA-A3-3326	-0.604827	lowrisk
TCGA-A3-3328	-0.57849	lowrisk
TCGA-A3-3329	-0.80771	lowrisk
TCGA-A3-3331	-0.817333	lowrisk
TCGA-A3-3335	-0.710216	lowrisk
TCGA-A3-3343	-0.299717	highrisk
TCGA-A3-3346	0.828144	highrisk
TCGA-A3-3347	0.775203	highrisk
TCGA-A3-3349	-0.192084	highrisk
TCGA-A3-3351	-0.558192	lowrisk
TCGA-A3-3352	-0.765339	lowrisk
TCGA-A3-3357	-0.494437	lowrisk
TCGA-A3-3358	-0.182569	highrisk
TCGA-A3-3359	-0.477043	lowrisk
TCGA-A3-3362	-0.580401	lowrisk
TCGA-A3-3363	-0.266058	highrisk
TCGA-A3-3365	-0.441371	lowrisk
TCGA-A3-3367	-1.26915	lowrisk
TCGA-A3-3370	-0.231803	highrisk
TCGA-A3-3372	-0.39561	lowrisk
TCGA-A3-3373	-0.645061	lowrisk
TCGA-A3-3374	-0.503824	lowrisk
TCGA-A3-3376	-0.544516	lowrisk
TCGA-A3-3378	0.332726	highrisk
TCGA-A3-3380	0.226617	highrisk
TCGA-A3-3382	0.0611244	highrisk
TCGA-A3-3383	-0.418641	lowrisk
TCGA-A3-3385	-1.13921	lowrisk
TCGA-A3-3387	-0.0778704	highrisk
TCGA-A3-A6NI	-0.500578	lowrisk
TCGA-A3-A6NJ	-0.415965	lowrisk
TCGA-A3-A6NL	-0.244945	highrisk
TCGA-A3-A6NN	-0.75375	lowrisk
TCGA-A3-A8CQ	-0.48719	lowrisk
TCGA-A3-A8OV	-0.615952	lowrisk
TCGA-A3-A8OW	-0.371582	highrisk
TCGA-AK-3425	-0.357722	highrisk
TCGA-AK-3426	1.22654	highrisk
TCGA-AK-3427	-0.849711	lowrisk
TCGA-AK-3428	-1.59994	lowrisk
TCGA-AK-3429	-0.820817	lowrisk
TCGA-AK-3431	-0.544915	lowrisk
TCGA-AK-3433	-1.35444	lowrisk
TCGA-AK-3434	-0.420778	lowrisk
TCGA-AK-3436	0.0535541	highrisk
TCGA-AK-3440	-0.833274	lowrisk
TCGA-AK-3443	-1.70588	lowrisk
TCGA-AK-3445	0.293389	highrisk
TCGA-AK-3447	-0.194094	highrisk
TCGA-AK-3450	-0.623567	lowrisk
TCGA-AK-3451	-0.450727	lowrisk
TCGA-AK-3453	-0.0468067	highrisk
TCGA-AK-3454	0.818144	highrisk
TCGA-AK-3455	-0.3137	highrisk
TCGA-AK-3456	-0.449797	lowrisk
TCGA-AK-3458	-0.735003	lowrisk
TCGA-AK-3460	-0.035846	highrisk
TCGA-AK-3461	-0.304541	highrisk
TCGA-AK-3465	-0.285376	highrisk
TCGA-AS-3777	0.165509	highrisk
TCGA-AS-3778	-0.475565	lowrisk
TCGA-B0-4688	1.15206	highrisk
TCGA-B0-4690	1.11184	highrisk
TCGA-B0-4691	0.340239	highrisk
TCGA-B0-4693	-0.319552	highrisk
TCGA-B0-4694	-0.400876	lowrisk
TCGA-B0-4696	1.62107	highrisk
TCGA-B0-4697	1.29669	highrisk
TCGA-B0-4698	1.01009	highrisk
TCGA-B0-4699	0.302627	highrisk
TCGA-B0-4700	0.72927	highrisk
TCGA-B0-4701	0.0632994	highrisk
TCGA-B0-4703	1.15567	highrisk
TCGA-B0-4706	0.173025	highrisk
TCGA-B0-4707	1.0405	highrisk
TCGA-B0-4710	-0.26815	highrisk
TCGA-B0-4712	0.555754	highrisk
TCGA-B0-4713	0.596593	highrisk
TCGA-B0-4714	0.25863	highrisk
TCGA-B0-4718	0.726822	highrisk
TCGA-B0-4810	0.17871	highrisk
TCGA-B0-4811	-0.0856134	highrisk
TCGA-B0-4813	0.959142	highrisk
TCGA-B0-4814	-1.20472	lowrisk
TCGA-B0-4815	1.41822	highrisk
TCGA-B0-4816	-0.491752	lowrisk
TCGA-B0-4817	0.541526	highrisk
TCGA-B0-4818	-0.49738	lowrisk
TCGA-B0-4819	0.543348	highrisk
TCGA-B0-4821	1.2569	highrisk
TCGA-B0-4822	1.06481	highrisk
TCGA-B0-4823	-1.01936	lowrisk
TCGA-B0-4824	0.0281593	highrisk
TCGA-B0-4827	-0.448978	lowrisk
TCGA-B0-4828	-0.174934	highrisk
TCGA-B0-4833	0.0728922	highrisk
TCGA-B0-4834	-1.03756	lowrisk
TCGA-B0-4836	0.28596	highrisk
TCGA-B0-4837	0.138647	highrisk
TCGA-B0-4838	-0.202289	highrisk
TCGA-B0-4839	-0.25696	highrisk
TCGA-B0-4841	0.432235	highrisk
TCGA-B0-4842	-0.0291209	highrisk
TCGA-B0-4843	0.428442	highrisk
TCGA-B0-4844	0.487482	highrisk
TCGA-B0-4845	-0.311082	highrisk
TCGA-B0-4846	-0.504371	lowrisk
TCGA-B0-4847	-0.16873	highrisk
TCGA-B0-4848	-0.239825	highrisk
TCGA-B0-4849	0.20552	highrisk
TCGA-B0-4852	-0.387992	lowrisk
TCGA-B0-4945	-0.0809095	highrisk
TCGA-B0-5075	-0.333372	highrisk
TCGA-B0-5077	-0.307498	highrisk
TCGA-B0-5080	0.186633	highrisk
TCGA-B0-5081	0.855606	highrisk
TCGA-B0-5083	-0.896755	lowrisk
TCGA-B0-5084	2.17541	highrisk
TCGA-B0-5085	0.101962	highrisk
TCGA-B0-5088	0.0840024	highrisk
TCGA-B0-5092	1.40278	highrisk
TCGA-B0-5094	0.571788	highrisk
TCGA-B0-5095	0.7223	highrisk
TCGA-B0-5096	0.484333	highrisk
TCGA-B0-5097	-0.109011	highrisk
TCGA-B0-5098	0.607872	highrisk
TCGA-B0-5099	-0.557012	lowrisk
TCGA-B0-5100	0.130463	highrisk
TCGA-B0-5102	-0.276762	highrisk
TCGA-B0-5106	0.0646311	highrisk
TCGA-B0-5107	0.479426	highrisk
TCGA-B0-5108	-0.18093	highrisk
TCGA-B0-5109	0.828104	highrisk
TCGA-B0-5110	-0.463065	lowrisk
TCGA-B0-5113	-0.828581	lowrisk
TCGA-B0-5115	-0.487617	lowrisk
TCGA-B0-5116	-1.14994	lowrisk
TCGA-B0-5117	-0.526203	lowrisk
TCGA-B0-5119	-1.26431	lowrisk
TCGA-B0-5120	-0.364449	highrisk
TCGA-B0-5121	-0.287125	highrisk
TCGA-B0-5399	-0.866899	lowrisk
TCGA-B0-5400	0.2856	highrisk
TCGA-B0-5402	-0.671659	lowrisk
TCGA-B0-5690	-0.358852	highrisk
TCGA-B0-5691	-0.724034	lowrisk
TCGA-B0-5692	-0.432942	lowrisk
TCGA-B0-5693	-0.580744	lowrisk
TCGA-B0-5694	-0.936512	lowrisk
TCGA-B0-5695	-1.00532	lowrisk
TCGA-B0-5696	-0.699088	lowrisk
TCGA-B0-5697	-0.364287	highrisk
TCGA-B0-5698	-0.692919	lowrisk
TCGA-B0-5699	-1.31054	lowrisk
TCGA-B0-5700	-0.428408	lowrisk
TCGA-B0-5701	-0.594141	lowrisk
TCGA-B0-5702	-0.0899309	highrisk
TCGA-B0-5703	-0.480712	lowrisk
TCGA-B0-5705	-0.942643	lowrisk
TCGA-B0-5706	-0.433593	lowrisk
TCGA-B0-5707	-0.436325	lowrisk
TCGA-B0-5709	-0.654017	lowrisk
TCGA-B0-5710	-0.733784	lowrisk
TCGA-B0-5711	-1.17156	lowrisk
TCGA-B0-5712	-1.18249	lowrisk
TCGA-B0-5713	-0.727586	lowrisk
TCGA-B0-5812	-1.03151	lowrisk
TCGA-B2-3923	-0.458122	lowrisk
TCGA-B2-3924	-1.01752	lowrisk
TCGA-B2-4098	0.0263279	highrisk
TCGA-B2-4099	-0.684516	lowrisk
TCGA-B2-4101	-0.138483	highrisk
TCGA-B2-4102	-0.386727	lowrisk
TCGA-B2-5633	-1.06937	lowrisk
TCGA-B2-5635	-0.414807	lowrisk
TCGA-B2-5636	-0.940057	lowrisk
TCGA-B2-5639	-1.05521	lowrisk
TCGA-B2-5641	-0.848588	lowrisk
TCGA-B2-A4SR	-0.313266	highrisk
TCGA-B4-5377	-0.748159	lowrisk
TCGA-B4-5378	-0.774864	lowrisk
TCGA-B4-5832	-0.886084	lowrisk
TCGA-B4-5834	-1.13005	lowrisk
TCGA-B4-5835	0.3995	highrisk
TCGA-B4-5836	-0.947339	lowrisk
TCGA-B4-5838	-1.23753	lowrisk
TCGA-B4-5843	-0.99031	lowrisk
TCGA-B4-5844	-0.970257	lowrisk
TCGA-B8-4143	1.9155	highrisk
TCGA-B8-4146	-1.05355	lowrisk
TCGA-B8-4148	-0.225682	highrisk
TCGA-B8-4151	-0.745962	lowrisk
TCGA-B8-4153	-0.425652	lowrisk
TCGA-B8-4154	-1.1764	lowrisk
TCGA-B8-4619	-0.935248	lowrisk
TCGA-B8-4620	-0.10454	highrisk
TCGA-B8-4621	-0.664043	lowrisk
TCGA-B8-4622	-0.537725	lowrisk
TCGA-B8-5158	-0.505636	lowrisk
TCGA-B8-5159	-1.25291	lowrisk
TCGA-B8-5162	-0.225964	highrisk
TCGA-B8-5163	-0.165387	highrisk
TCGA-B8-5164	-0.870338	lowrisk
TCGA-B8-5165	-1.39074	lowrisk
TCGA-B8-5545	-0.933866	lowrisk
TCGA-B8-5546	-0.738261	lowrisk
TCGA-B8-5549	-1.00938	lowrisk
TCGA-B8-5550	-0.25534	highrisk
TCGA-B8-5551	0.511389	highrisk
TCGA-B8-5552	-0.453799	lowrisk
TCGA-B8-5553	-0.821067	lowrisk
TCGA-B8-A54D	0.0842943	highrisk
TCGA-B8-A54E	-0.205888	highrisk
TCGA-B8-A54F	-0.00172957	highrisk
TCGA-B8-A54G	-0.252561	highrisk
TCGA-B8-A54H	-0.325091	highrisk
TCGA-B8-A54I	0.75644	highrisk
TCGA-B8-A54J	-0.183374	highrisk
TCGA-B8-A54K	-0.667165	lowrisk
TCGA-B8-A7U6	-0.276599	highrisk
TCGA-B8-A8YJ	0.391411	highrisk
TCGA-BP-4158	-0.531166	lowrisk
TCGA-BP-4159	-0.616054	lowrisk
TCGA-BP-4160	-0.467251	lowrisk
TCGA-BP-4161	-0.286328	highrisk
TCGA-BP-4162	-0.488266	lowrisk
TCGA-BP-4163	-0.426866	lowrisk
TCGA-BP-4164	-0.552753	lowrisk
TCGA-BP-4165	-0.426231	lowrisk
TCGA-BP-4166	-0.753654	lowrisk
TCGA-BP-4167	-0.00908344	highrisk
TCGA-BP-4169	0.175777	highrisk
TCGA-BP-4170	-0.564203	lowrisk
TCGA-BP-4173	0.248414	highrisk
TCGA-BP-4174	-0.290808	highrisk
TCGA-BP-4176	-0.0588016	highrisk
TCGA-BP-4177	-0.995764	lowrisk
TCGA-BP-4325	-0.758992	lowrisk
TCGA-BP-4326	-0.221065	highrisk
TCGA-BP-4327	-0.0428198	highrisk
TCGA-BP-4329	-0.81433	lowrisk
TCGA-BP-4330	-0.547189	lowrisk
TCGA-BP-4331	-0.225131	highrisk
TCGA-BP-4332	-0.205524	highrisk
TCGA-BP-4334	0.554547	highrisk
TCGA-BP-4335	-0.193521	highrisk
TCGA-BP-4337	0.135197	highrisk
TCGA-BP-4338	0.453387	highrisk
TCGA-BP-4340	-0.621847	lowrisk
TCGA-BP-4341	-0.00268024	highrisk
TCGA-BP-4342	0.287091	highrisk
TCGA-BP-4343	-0.181676	highrisk
TCGA-BP-4344	-0.503075	lowrisk
TCGA-BP-4345	0.174889	highrisk
TCGA-BP-4346	-0.154471	highrisk
TCGA-BP-4347	-0.154863	highrisk
TCGA-BP-4349	0.0238806	highrisk
TCGA-BP-4351	0.141216	highrisk
TCGA-BP-4352	1.64239	highrisk
TCGA-BP-4353	-0.526658	lowrisk
TCGA-BP-4354	1.59341	highrisk
TCGA-BP-4355	-0.0475524	highrisk
TCGA-BP-4756	-0.358914	highrisk
TCGA-BP-4758	-0.160989	highrisk
TCGA-BP-4759	-0.703279	lowrisk
TCGA-BP-4760	-1.28995	lowrisk
TCGA-BP-4761	0.925727	highrisk
TCGA-BP-4762	-1.16704	lowrisk
TCGA-BP-4763	-0.674065	lowrisk
TCGA-BP-4765	-0.28764	highrisk
TCGA-BP-4766	-0.515375	lowrisk
TCGA-BP-4768	-0.328563	highrisk
TCGA-BP-4769	-0.539592	lowrisk
TCGA-BP-4770	0.833119	highrisk
TCGA-BP-4771	0.968747	highrisk
TCGA-BP-4774	0.0919089	highrisk
TCGA-BP-4775	-0.620371	lowrisk
TCGA-BP-4776	0.119535	highrisk
TCGA-BP-4777	-0.0388467	highrisk
TCGA-BP-4781	-0.451312	lowrisk
TCGA-BP-4782	-0.582096	lowrisk
TCGA-BP-4784	-0.713843	lowrisk
TCGA-BP-4787	0.29125	highrisk
TCGA-BP-4789	-1.0185	lowrisk
TCGA-BP-4790	-0.753233	lowrisk
TCGA-BP-4795	-0.820795	lowrisk
TCGA-BP-4797	-1.13111	lowrisk
TCGA-BP-4798	1.16928	highrisk
TCGA-BP-4799	-0.220543	highrisk
TCGA-BP-4801	-0.883056	lowrisk
TCGA-BP-4803	-1.24523	lowrisk
TCGA-BP-4804	0.043974	highrisk
TCGA-BP-4807	-1.23491	lowrisk
TCGA-BP-4959	-1.14913	lowrisk
TCGA-BP-4960	0.399862	highrisk
TCGA-BP-4961	-0.40326	lowrisk
TCGA-BP-4962	-0.334472	highrisk
TCGA-BP-4963	-0.000999928	highrisk
TCGA-BP-4964	-0.811186	lowrisk
TCGA-BP-4965	-0.775176	lowrisk
TCGA-BP-4967	-0.473541	lowrisk
TCGA-BP-4968	0.0133449	highrisk
TCGA-BP-4969	-0.249698	highrisk
TCGA-BP-4970	-0.689206	lowrisk
TCGA-BP-4971	0.75414	highrisk
TCGA-BP-4972	-0.697746	lowrisk
TCGA-BP-4973	-0.891503	lowrisk
TCGA-BP-4974	0.164737	highrisk
TCGA-BP-4975	-1.09227	lowrisk
TCGA-BP-4976	-1.09326	lowrisk
TCGA-BP-4977	-0.391082	lowrisk
TCGA-BP-4981	0.418371	highrisk
TCGA-BP-4982	-0.743026	lowrisk
TCGA-BP-4983	0.83146	highrisk
TCGA-BP-4985	-0.123356	highrisk
TCGA-BP-4986	0.532119	highrisk
TCGA-BP-4987	-0.686239	lowrisk
TCGA-BP-4989	0.532247	highrisk
TCGA-BP-4991	-0.648013	lowrisk
TCGA-BP-4992	0.937729	highrisk
TCGA-BP-4993	-0.0314556	highrisk
TCGA-BP-4994	-1.25049	lowrisk
TCGA-BP-4995	-1.40786	lowrisk
TCGA-BP-4998	-0.401776	lowrisk
TCGA-BP-4999	-0.507484	lowrisk
TCGA-BP-5000	-0.0739457	highrisk
TCGA-BP-5001	-0.177944	highrisk
TCGA-BP-5004	-0.155732	highrisk
TCGA-BP-5006	-0.641667	lowrisk
TCGA-BP-5007	-0.221649	highrisk
TCGA-BP-5008	-0.244636	highrisk
TCGA-BP-5009	0.0857172	highrisk
TCGA-BP-5010	-0.0561865	highrisk
TCGA-BP-5168	-1.02758	lowrisk
TCGA-BP-5169	1.16271	highrisk
TCGA-BP-5170	-0.635511	lowrisk
TCGA-BP-5173	-0.201235	highrisk
TCGA-BP-5174	-0.177589	highrisk
TCGA-BP-5175	0.112513	highrisk
TCGA-BP-5176	-0.912595	lowrisk
TCGA-BP-5177	-0.0696704	highrisk
TCGA-BP-5178	0.408019	highrisk
TCGA-BP-5180	-0.850679	lowrisk
TCGA-BP-5181	-1.81788	lowrisk
TCGA-BP-5182	-0.655624	lowrisk
TCGA-BP-5183	-0.78667	lowrisk
TCGA-BP-5184	-1.17907	lowrisk
TCGA-BP-5185	-0.3324	highrisk
TCGA-BP-5186	-1.01155	lowrisk
TCGA-BP-5187	-0.783652	lowrisk
TCGA-BP-5189	-0.741548	lowrisk
TCGA-BP-5190	-0.47652	lowrisk
TCGA-BP-5191	-0.1548	highrisk
TCGA-BP-5192	-1.13292	lowrisk
TCGA-BP-5194	-1.30311	lowrisk
TCGA-BP-5195	-0.78619	lowrisk
TCGA-BP-5196	-0.108308	highrisk
TCGA-BP-5198	-0.31442	highrisk
TCGA-BP-5199	0.136503	highrisk
TCGA-BP-5200	-0.688947	lowrisk
TCGA-BP-5201	-0.0597161	highrisk
TCGA-BP-5202	-0.826414	lowrisk
TCGA-CJ-4634	-0.803382	lowrisk
TCGA-CJ-4635	-0.214671	highrisk
TCGA-CJ-4636	0.249475	highrisk
TCGA-CJ-4637	0.431916	highrisk
TCGA-CJ-4638	0.354546	highrisk
TCGA-CJ-4639	-0.544049	lowrisk
TCGA-CJ-4640	-0.188118	highrisk
TCGA-CJ-4641	-0.173514	highrisk
TCGA-CJ-4642	-1.13183	lowrisk
TCGA-CJ-4643	-0.662744	lowrisk
TCGA-CJ-4644	-0.973138	lowrisk
TCGA-CJ-4868	0.239643	highrisk
TCGA-CJ-4869	-0.225603	highrisk
TCGA-CJ-4870	-1.03252	lowrisk
TCGA-CJ-4871	-0.75547	lowrisk
TCGA-CJ-4872	-0.613026	lowrisk
TCGA-CJ-4873	0.962842	highrisk
TCGA-CJ-4874	-0.94451	lowrisk
TCGA-CJ-4875	0.0933745	highrisk
TCGA-CJ-4876	-0.0662766	highrisk
TCGA-CJ-4878	0.115237	highrisk
TCGA-CJ-4881	0.873932	highrisk
TCGA-CJ-4882	0.330955	highrisk
TCGA-CJ-4884	-0.10638	highrisk
TCGA-CJ-4885	-1.14165	lowrisk
TCGA-CJ-4886	-0.783202	lowrisk
TCGA-CJ-4887	0.0616988	highrisk
TCGA-CJ-4888	0.629182	highrisk
TCGA-CJ-4889	-0.193723	highrisk
TCGA-CJ-4890	0.251378	highrisk
TCGA-CJ-4891	0.993663	highrisk
TCGA-CJ-4892	-0.146552	highrisk
TCGA-CJ-4893	-0.723781	lowrisk
TCGA-CJ-4894	-0.158207	highrisk
TCGA-CJ-4895	0.0425736	highrisk
TCGA-CJ-4897	-1.06762	lowrisk
TCGA-CJ-4899	-0.273348	highrisk
TCGA-CJ-4900	0.519826	highrisk
TCGA-CJ-4901	0.434067	highrisk
TCGA-CJ-4902	0.238401	highrisk
TCGA-CJ-4903	-0.724013	lowrisk
TCGA-CJ-4904	-0.545007	lowrisk
TCGA-CJ-4905	-0.832132	lowrisk
TCGA-CJ-4907	-0.598515	lowrisk
TCGA-CJ-4908	-0.113083	highrisk
TCGA-CJ-4912	0.1941	highrisk
TCGA-CJ-4916	-0.0187053	highrisk
TCGA-CJ-4918	-0.669504	lowrisk
TCGA-CJ-4920	-0.0809822	highrisk
TCGA-CJ-5671	0.088064	highrisk
TCGA-CJ-5672	-0.139358	highrisk
TCGA-CJ-5675	-0.728629	lowrisk
TCGA-CJ-5676	-0.419734	lowrisk
TCGA-CJ-5677	0.454044	highrisk
TCGA-CJ-5678	-0.365791	highrisk
TCGA-CJ-5679	0.492659	highrisk
TCGA-CJ-5680	-0.417379	lowrisk
TCGA-CJ-5681	-0.522467	lowrisk
TCGA-CJ-5682	-0.70508	lowrisk
TCGA-CJ-5683	-0.48032	lowrisk
TCGA-CJ-5684	-1.07274	lowrisk
TCGA-CJ-5686	-0.742463	lowrisk
TCGA-CJ-6027	0.698418	highrisk
TCGA-CJ-6028	-0.63531	lowrisk
TCGA-CJ-6030	-0.815324	lowrisk
TCGA-CJ-6031	-0.608596	lowrisk
TCGA-CJ-6032	-0.792822	lowrisk
TCGA-CJ-6033	-0.213647	highrisk
TCGA-CW-5580	-0.903564	lowrisk
TCGA-CW-5581	-1.14	lowrisk
TCGA-CW-5583	-1.22546	lowrisk
TCGA-CW-5584	-1.00033	lowrisk
TCGA-CW-5585	-0.953896	lowrisk
TCGA-CW-5587	-0.575729	lowrisk
TCGA-CW-5588	-1.14959	lowrisk
TCGA-CW-5589	-1.07704	lowrisk
TCGA-CW-5590	-0.739208	lowrisk
TCGA-CW-5591	-1.44821	lowrisk
TCGA-CW-6087	0.407371	highrisk
TCGA-CW-6088	-1.24605	lowrisk
TCGA-CW-6090	-0.649247	lowrisk
TCGA-CW-6093	-0.727053	lowrisk
TCGA-CW-6097	0.0598567	highrisk
TCGA-CZ-4853	-1.03556	lowrisk
TCGA-CZ-4854	-0.10364	highrisk
TCGA-CZ-4856	-1.11534	lowrisk
TCGA-CZ-4857	0.414996	highrisk
TCGA-CZ-4858	0.696696	highrisk
TCGA-CZ-4859	-0.972246	lowrisk
TCGA-CZ-4860	0.762245	highrisk
TCGA-CZ-4861	-0.688504	lowrisk
TCGA-CZ-4862	-0.347585	highrisk
TCGA-CZ-4863	-0.062393	highrisk
TCGA-CZ-4864	-0.405631	lowrisk
TCGA-CZ-4865	-0.611102	lowrisk
TCGA-CZ-4866	-0.269347	highrisk
TCGA-CZ-5451	-1.18711	lowrisk
TCGA-CZ-5452	0.366582	highrisk
TCGA-CZ-5453	-0.811304	lowrisk
TCGA-CZ-5454	-0.990023	lowrisk
TCGA-CZ-5455	-0.745691	lowrisk
TCGA-CZ-5456	-0.0408056	highrisk
TCGA-CZ-5457	-0.964146	lowrisk
TCGA-CZ-5458	-0.65076	lowrisk
TCGA-CZ-5459	-0.751471	lowrisk
TCGA-CZ-5460	0.0169737	highrisk
TCGA-CZ-5461	-1.08779	lowrisk
TCGA-CZ-5462	-0.229407	highrisk
TCGA-CZ-5463	-1.39732	lowrisk
TCGA-CZ-5464	-0.562076	lowrisk
TCGA-CZ-5465	-1.02441	lowrisk
TCGA-CZ-5466	-0.240359	highrisk
TCGA-CZ-5467	-0.483425	lowrisk
TCGA-CZ-5468	1.16998	highrisk
TCGA-CZ-5469	1.96557	highrisk
TCGA-CZ-5470	-0.447409	lowrisk
TCGA-CZ-5982	-0.615194	lowrisk
TCGA-CZ-5984	-1.03047	lowrisk
TCGA-CZ-5985	-0.673431	lowrisk
TCGA-CZ-5986	-1.03196	lowrisk
TCGA-CZ-5987	-0.254831	highrisk
TCGA-CZ-5988	-0.83199	lowrisk
TCGA-CZ-5989	-1.10936	lowrisk
TCGA-DV-5565	0.01583	highrisk
TCGA-DV-5566	-0.791788	lowrisk
TCGA-DV-5567	-1.19025	lowrisk
TCGA-DV-5568	-0.238571	highrisk
TCGA-DV-5569	-0.488743	lowrisk
TCGA-DV-5573	-0.341055	highrisk
TCGA-DV-5574	-0.440678	lowrisk
TCGA-DV-5575	-0.756792	lowrisk
TCGA-DV-5576	-0.715956	lowrisk
TCGA-DV-A4VX	0.436108	highrisk
TCGA-DV-A4VZ	0.0800991	highrisk
TCGA-DV-A4W0	-0.652604	lowrisk
TCGA-EU-5904	-0.828004	lowrisk
TCGA-EU-5905	-0.605297	lowrisk
TCGA-EU-5906	-1.15628	lowrisk
TCGA-EU-5907	-0.982181	lowrisk
TCGA-G6-A5PC	-0.255664	highrisk
TCGA-G6-A8L6	-0.383801	highrisk
TCGA-G6-A8L7	0.417538	highrisk
TCGA-G6-A8L8	-0.0922301	highrisk
TCGA-GK-A6C7	-0.350325	highrisk
TCGA-MM-A563	0.0728781	highrisk
TCGA-MM-A564	-0.265862	highrisk
TCGA-MM-A84U	0.107756	highrisk
TCGA-MW-A4EC	-0.044782	highrisk
TCGA-T7-A92I	-0.34906	highrisk

## Sheet:  E-MTAB-1980
id	riskscore	ri
ccRCC-1	2.81414	highrisk
ccRCC-2	3.26275	highrisk
ccRCC-3	2.78864	highrisk
ccRCC-4	2.75079	lowrisk
ccRCC-5	2.8098	highrisk
ccRCC-6	2.53142	lowrisk
ccRCC-7	2.72222	lowrisk
ccRCC-8	2.48216	lowrisk
ccRCC-9	3.73577	highrisk
ccRCC-10	3.74823	highrisk
ccRCC-11	2.73649	lowrisk
ccRCC-12	2.55297	lowrisk
ccRCC-13	2.84129	highrisk
ccRCC-14	2.92157	highrisk
ccRCC-15	2.60377	lowrisk
ccRCC-16	2.83112	highrisk
ccRCC-17	2.806	highrisk
ccRCC-18	2.78442	highrisk
ccRCC-19	3.2501	highrisk
ccRCC-20	2.71938	lowrisk
ccRCC-21	2.75553	lowrisk
ccRCC-22	2.75251	lowrisk
ccRCC-23	3.42816	highrisk
ccRCC-24	2.90777	highrisk
ccRCC-25	2.58704	lowrisk
ccRCC-26	3.93006	highrisk
ccRCC-27	3.24556	highrisk
ccRCC-28	2.75759	highrisk
ccRCC-29	2.77676	highrisk
ccRCC-30	3.23045	highrisk
ccRCC-31	3.14949	highrisk
ccRCC-32	2.67085	lowrisk
ccRCC-34	3.68675	highrisk
ccRCC-35	2.86752	highrisk
ccRCC-36	2.92647	highrisk
ccRCC-37	2.62956	lowrisk
ccRCC-38	2.65081	lowrisk
ccRCC-39	2.71443	lowrisk
ccRCC-40	2.51328	lowrisk
ccRCC-41	6.33533	highrisk
ccRCC-42	2.8871	highrisk
ccRCC-43	2.58509	lowrisk
ccRCC-44	2.73191	lowrisk
ccRCC-45	3.38797	highrisk
ccRCC-46	2.60457	lowrisk
ccRCC-48	2.69202	lowrisk
ccRCC-49	2.6527	lowrisk
ccRCC-50	2.46954	lowrisk
ccRCC-51	2.56795	lowrisk
ccRCC-52	2.52934	lowrisk
ccRCC-53	2.81941	highrisk
ccRCC-54	2.89647	highrisk
ccRCC-55	3.21254	highrisk
ccRCC-56	2.4947	lowrisk
ccRCC-58	2.5974	lowrisk
ccRCC-59	2.90798	highrisk
ccRCC-60	2.63535	lowrisk
ccRCC-61	2.32699	lowrisk
ccRCC-62	2.70072	lowrisk
ccRCC-63	2.60883	lowrisk
ccRCC-64	4.72441	highrisk
ccRCC-65	4.17223	highrisk
ccRCC-66	2.7152	lowrisk
ccRCC-67	2.67881	lowrisk
ccRCC-68	2.42514	lowrisk
ccRCC-69	2.74179	lowrisk
ccRCC-70	3.24923	highrisk
ccRCC-71	2.7764	highrisk
ccRCC-72	2.68828	lowrisk
ccRCC-73	2.74397	lowrisk
ccRCC-75	3.45467	highrisk
ccRCC-76	2.8431	highrisk
ccRCC-77	2.81863	highrisk
ccRCC-78	2.68001	lowrisk
ccRCC-79	2.90089	highrisk
ccRCC-80	2.72247	lowrisk
ccRCC-81	3.88598	highrisk
ccRCC-82	2.99127	highrisk
ccRCC-83	3.84167	highrisk
ccRCC-84	3.20773	highrisk
ccRCC-85	2.62377	lowrisk
ccRCC-86	2.83605	highrisk
ccRCC-87	2.57091	lowrisk
ccRCC-88	2.6231	lowrisk
ccRCC-89	2.69809	lowrisk
ccRCC-90	3.87113	highrisk
ccRCC-91	2.7471	lowrisk
ccRCC-92	2.84891	highrisk
ccRCC-93	2.6877	lowrisk
ccRCC-94	2.71496	lowrisk
ccRCC-95	2.90947	highrisk
ccRCC-96	2.50042	lowrisk
ccRCC-97	2.75167	lowrisk
ccRCC-98	2.59677	lowrisk
ccRCC-99	2.87168	highrisk
ccRCC-100	2.85022	highrisk
ccRCC-102	3.87592	highrisk
ccRCC-103	2.67954	lowrisk
ccRCC-104	2.67024	lowrisk
ccRCC-105	2.67668	lowrisk
ccRCC-106	3.0137	highrisk
