# Supplementary material for: A predictive signature based on enhancer RNA associates with immune infiltration and aids treatment decision in clear cell renal cell carcinoma
Source: Front Oncol. 2022 Oct 12;12:964838. doi: 10.3389/fonc.2022.964838 (PMC9597358; doi:10.3389/fonc.2022.964838)
Supplement: Supplementary file 5 [file Table_4.xlsx]

## Sheet: GEO
id	riskscore	ri
GSM1300062	6.83622	highrisk
GSM1300064	5.60536	lowrisk
GSM1300066	5.92263	lowrisk
GSM1300068	6.51859	highrisk
GSM1300070	5.86853	lowrisk
GSM1300072	5.81011	lowrisk
GSM1300074	6.04137	lowrisk
GSM1300076	5.85863	lowrisk
GSM1300078	6.30479	highrisk
GSM1300080	6.11607	highrisk
GSM1300082	5.96759	lowrisk
GSM1300084	6.61013	highrisk
GSM1300086	4.9604	lowrisk
GSM1300088	6.47245	highrisk
GSM1300090	5.47307	lowrisk
GSM1300092	7.46853	highrisk
GSM1300094	6.0605	lowrisk
GSM1300096	5.9011	lowrisk
GSM1300098	6.4776	highrisk
GSM1300100	6.00146	lowrisk
GSM1300102	6.10678	lowrisk
GSM1300104	6.81531	highrisk
GSM1300106	6.12511	highrisk
GSM1300108	5.84861	lowrisk
GSM1300110	6.05915	lowrisk
GSM1300112	7.11508	highrisk
GSM1300114	6.82501	highrisk
GSM1300116	5.49998	lowrisk
GSM1300118	5.15406	lowrisk
GSM1300120	7.08427	highrisk
GSM1300122	5.85445	lowrisk
GSM1300124	5.61822	lowrisk
GSM1300126	5.92391	lowrisk
GSM1300128	5.11648	lowrisk
GSM1300130	6.16468	highrisk
GSM1300132	5.81267	lowrisk
GSM1300134	6.09871	lowrisk
GSM1300136	6.1696	highrisk
GSM1300138	6.00241	lowrisk
GSM1300141	5.84304	lowrisk
GSM1300143	6.75175	highrisk
GSM1300145	6.65478	highrisk
GSM1300147	6.74444	highrisk
GSM1300148	6.39621	highrisk
GSM1300150	6.75149	highrisk
GSM1300152	6.66028	highrisk
GSM1300154	5.67316	lowrisk
GSM1300156	5.36748	lowrisk
GSM1300158	4.93363	lowrisk
GSM1300160	6.10766	lowrisk
GSM1300162	6.09764	lowrisk
GSM1300164	5.6543	lowrisk
GSM1300166	6.40963	highrisk
GSM1300168	6.8508	highrisk
GSM1300170	6.11317	lowrisk
GSM1300172	7.52762	highrisk
GSM1300174	6.22942	highrisk
GSM1300176	6.25397	highrisk
GSM1300178	6.82177	highrisk
GSM1300180	7.11564	highrisk
GSM1300182	6.44386	highrisk
GSM1300184	6.34346	highrisk
GSM1300186	6.79202	highrisk
GSM1300188	5.55967	lowrisk
GSM1300191	6.4427	highrisk
GSM1300193	6.20965	highrisk
GSM1300195	6.28143	highrisk
GSM1300197	6.60149	highrisk
GSM1300199	5.55248	lowrisk
GSM1300201	6.58855	highrisk
GSM1300203	5.20952	lowrisk
GSM1300205	5.16358	lowrisk
GSM1134765	6.47599	highrisk
GSM1134767	6.34747	highrisk
GSM1134769	6.27154	highrisk
GSM1134771	6.08182	lowrisk
GSM1134773	5.77123	lowrisk
GSM1134775	6.10403	lowrisk
GSM1134777	6.42013	highrisk
GSM1134779	6.34202	highrisk
GSM1134781	6.08499	lowrisk
GSM1134783	5.47703	lowrisk
GSM1134785	6.07042	lowrisk
GSM1134787	6.37391	highrisk
GSM1134789	6.1657	highrisk
GSM1134791	6.48076	highrisk
GSM1134793	5.89976	lowrisk
GSM1134795	6.57354	highrisk
GSM1134797	6.25612	highrisk
GSM1134799	6.30886	highrisk
GSM1134801	5.92912	lowrisk
GSM1134803	6.38142	highrisk
GSM1134804	5.92589	lowrisk
GSM1134806	6.01239	lowrisk
GSM1134808	6.02788	lowrisk
GSM1134810	6.06206	lowrisk
GSM1134812	6.66797	highrisk
GSM1134814	6.34764	highrisk
GSM1134816	6.26329	highrisk
GSM1134818	6.49253	highrisk
GSM1134820	6.58457	highrisk
GSM1134822	5.69573	lowrisk
GSM1134824	6.83295	highrisk
GSM1134826	5.96892	lowrisk
GSM1134828	5.80701	lowrisk
GSM1134830	6.9247	highrisk
GSM1134832	6.40115	highrisk
GSM1134834	6.11073	lowrisk
GSM1134836	5.68656	lowrisk
GSM1134838	6.33535	highrisk
GSM1134840	5.87348	lowrisk
GSM1134842	6.28587	highrisk
GSM1134844	6.09562	lowrisk
GSM1134846	6.43754	highrisk
GSM1134848	5.88032	lowrisk
GSM1134850	5.97431	lowrisk
GSM1134852	6.01749	lowrisk
GSM1134854	5.81944	lowrisk
GSM1134856	5.93641	lowrisk
GSM1134858	6.15622	highrisk
GSM1134860	5.72988	lowrisk
GSM1134862	5.95076	lowrisk
GSM1134864	5.95851	lowrisk
GSM1134866	5.65094	lowrisk
GSM1134868	5.93013	lowrisk
GSM1134870	6.15404	highrisk
GSM1134872	6.11824	highrisk
GSM1134874	6.07497	lowrisk
GSM1134876	5.68294	lowrisk
GSM1134878	5.50906	lowrisk
GSM1134880	6.16032	highrisk
GSM1134882	8.85318	highrisk
GSM1134883	6.52777	highrisk
GSM1134885	6.07521	lowrisk
GSM1134887	6.70442	highrisk
GSM1134888	5.55813	lowrisk
GSM1134889	6.10407	lowrisk
GSM1304420	5.88335	lowrisk
GSM1304422	5.78014	lowrisk
GSM904986	6.00874	lowrisk
GSM904989	6.3452	highrisk
GSM904991	7.37674	highrisk
GSM904994	6.45551	highrisk
GSM904996	5.68195	lowrisk
GSM904999	5.62891	lowrisk
GSM905002	5.35611	lowrisk
GSM905004	6.62199	highrisk
GSM905007	6.47883	highrisk
GSM905009	6.29053	highrisk
GSM905012	6.16057	highrisk
GSM905014	6.72078	highrisk
GSM905017	5.77564	lowrisk
GSM905020	6.26526	highrisk
GSM905022	5.56142	lowrisk
GSM905023	6.27459	highrisk
GSM905024	6.27142	highrisk
GSM905026	5.82878	lowrisk
GSM905027	5.83646	lowrisk
GSM905029	6.18958	highrisk
GSM905031	5.97085	lowrisk
GSM905032	6.34982	highrisk
GSM905034	6.40821	highrisk
GSM905036	6.17868	highrisk
GSM905038	5.9129	lowrisk
GSM905040	5.95691	lowrisk
GSM905041	6.50424	highrisk
GSM905043	6.0233	lowrisk
GSM905044	6.02973	lowrisk
GSM559577	6.55368	highrisk
GSM559578	6.14207	highrisk
GSM559579	5.97739	lowrisk
GSM559580	6.63772	highrisk
GSM559581	6.12469	highrisk
GSM559582	6.39537	highrisk
GSM559583	6.16204	highrisk
GSM559584	5.4599	lowrisk
GSM559585	5.85034	lowrisk
GSM559586	5.56942	lowrisk
GSM559587	6.4326	highrisk
GSM559588	6.72864	highrisk
GSM559589	6.55179	highrisk
GSM559590	5.84507	lowrisk
GSM559591	5.82361	lowrisk
GSM559592	6.14816	highrisk
GSM559593	5.92879	lowrisk
GSM559594	5.85778	lowrisk
GSM559595	5.88625	lowrisk
GSM559596	5.51588	lowrisk
GSM559597	6.54892	highrisk
GSM559598	6.63242	highrisk
GSM559599	6.61425	highrisk
GSM559600	6.48688	highrisk

## Sheet: ICGC
id	riskscore	ri
DO47216	0.393077	highrisk
DO46988	-1.38615	lowrisk
DO46834	-0.514481	lowrisk
DO47140	-0.669699	lowrisk
DO47004	-0.776598	lowrisk
DO47219	-0.139015	highrisk
DO47072	0.681141	highrisk
DO46969	-0.262505	highrisk
DO47228	-0.757087	lowrisk
DO46913	0.96053	highrisk
DO46957	-1.1859	lowrisk
DO47084	-0.444185	lowrisk
DO47177	0.342749	highrisk
DO46856	-0.807611	lowrisk
DO47207	-0.0197897	highrisk
DO46996	-0.609631	lowrisk
DO47108	-1.31056	lowrisk
DO47225	-0.276488	highrisk
DO46992	-0.987052	lowrisk
DO47174	-0.185878	highrisk
DO46961	-1.15105	lowrisk
DO46838	-0.0327483	highrisk
DO47222	-0.416168	highrisk
DO46877	0.90635	highrisk
DO47186	-1.5453	lowrisk
DO46828	-0.914995	lowrisk
DO46941	-0.237703	highrisk
DO47080	-0.421497	highrisk
DO47040	-0.779816	lowrisk
DO46917	-0.0141862	highrisk
DO47183	-0.99283	lowrisk
DO47132	0.590053	highrisk
DO47020	-0.55489	lowrisk
DO47168	-0.820571	lowrisk
DO46859	-0.572807	lowrisk
DO47195	-0.0411278	highrisk
DO46889	-1.19273	lowrisk
DO46945	-1.87631	lowrisk
DO47231	-0.102223	highrisk
DO47144	-1.17693	lowrisk
DO46862	-0.689576	lowrisk
DO47016	-0.83997	lowrisk
DO46832	0.54294	highrisk
DO46949	0.224078	highrisk
DO47192	0.611926	highrisk
DO46909	-1.33819	lowrisk
DO46973	-0.200766	highrisk
DO47128	-0.460788	lowrisk
DO46865	0.42798	highrisk
DO46893	-0.423891	highrisk
DO47100	-0.532085	lowrisk
DO47036	-1.06154	lowrisk
DO47159	0.208433	highrisk
DO47210	-0.905757	lowrisk
DO47056	0.162908	highrisk
DO47044	-0.548106	lowrisk
DO47096	0.0525125	highrisk
DO47204	-0.570591	lowrisk
DO46853	1.42169	highrisk
DO47032	-0.16526	highrisk
DO46850	-0.194442	highrisk
DO46933	-1.29952	lowrisk
DO47213	-0.676503	lowrisk
DO47008	-0.257654	highrisk
DO47162	-0.106164	highrisk
DO47068	-0.212044	highrisk
DO47048	-0.421649	highrisk
DO47180	-0.427317	highrisk
DO46841	-1.52853	lowrisk
DO47000	-0.272415	highrisk
DO47189	-0.617856	lowrisk
DO47012	-0.258279	highrisk
DO46847	-0.446701	lowrisk
DO47171	-0.750759	lowrisk
DO47028	-0.139311	highrisk
DO46830	-0.406818	highrisk
DO47198	-0.505757	lowrisk
DO47201	-0.237322	highrisk
DO47024	-0.631486	lowrisk
DO47156	0.00406048	highrisk
DO46844	-2.17927	lowrisk
DO46953	-0.51177	lowrisk
DO46984	-0.425281	highrisk
DO46873	-2.09701	lowrisk
DO47076	-1.40409	lowrisk
DO46827	-0.425063	highrisk
DO46925	0.0629364	highrisk
DO46980	0.114772	highrisk
DO47120	-0.601196	lowrisk
DO46965	-1.57588	lowrisk
DO46905	-0.637936	lowrisk
